# Supplementary material for: Metabolic Traits and Risk of Ischemic Stroke in Japanese and European Populations: A Two-Sample Mendelian Randomization Study
Source: Metabolites. 2024 Apr 27;14(5):255. doi: 10.3390/metabo14050255 (PMC11123267; doi:10.3390/metabo14050255)
Supplement: Supplementary file 1 [file metabolites-14-00255-s001.zip]

Archive with 1 entries (1 files):
- metabolites-2924410-supplementary.xls
