# Supplementary material for: Metabolic Traits and Risk of Ischemic Stroke in Japanese and European Populations: A Two-Sample Mendelian Randomization Study
Source: Metabolites. 2024 Apr 27;14(5):255. doi: 10.3390/metabo14050255 (PMC11123267; doi:10.3390/metabo14050255)
Supplement: Supplementary file 1 [file metabolites-14-00255-s001.zip › metabolites-2924410-supplementary.xls]

## Sheet: Table S1
Table S1. The characteristics of SNPs used for MR analyses in Japanese (Before exclusion)
No.	Trait	SNP	Chr.	REF	ALT	EAF	Beta	SE	P value	Also related to
1	TC (38 SNPs)	rs12713468	2	G	A	0.23	-0.02551	0.004669	4.678e-08	-
2		rs55935382	7	C	A	0.4336	0.02268	0.003928	7.728e-09	-
3		rs78295286	10	G	T	0.0892	-0.04575	0.007686	2.639e-09	-
4		rs45576433	1	A	G	0.1294	-0.0619	0.006188	1.46e-23	-
5		rs646776	1	C	T	0.928	0.08159	0.007572	4.53e-27	-
6		rs557933	1	A	C	0.71	0.02899	0.004321	1.964e-11	-
7		rs75352129	2	C	T	0.0522	0.1304	0.009929	2.014e-39	LDL
8		rs58143210	4	C	T	0.394	-0.02242	0.004038	2.826e-08	-
9		rs11748027	5	C	T	0.546	0.05115	0.004073	3.494e-36	-
10		rs11745603	5	C	T	0.819	0.04524	0.005539	3.167e-16	-
11		rs6970673	7	C	T	0.3924	-0.02274	0.003982	1.118e-08	-
12		rs116961202	8	A	G	0.281	-0.0377	0.004353	4.625e-18	-
13		rs2737252	8	G	A	0.271	-0.02657	0.00439	1.432e-09	-
14		rs6982502	8	C	T	0.566	-0.03211	0.003904	1.947e-16	-
15		rs2575876	9	G	A	0.274	-0.05618	0.004351	3.83e-38	-
16		rs9411378	9	C	A	0.2562	0.05115	0.004638	2.766e-28	LDL
17		rs57594838	10	T	G	0.284	-0.02677	0.004324	5.935e-10	-
18		rs97384	11	T	C	0.6	0.03637	0.004383	1.058e-16	-
19		rs75542613	11	G	A	0.068	-0.06857	0.008708	3.399e-15	-
20		rs2243616	12	G	T	0.493	-0.02495	0.004022	5.502e-10	-
21		rs1800588	15	C	T	0.506	0.05965	0.003889	4.253e-53	TG
22		rs56156922	16	T	C	0.2173	0.05698	0.00481	2.306e-32	HDL TG
23		rs77303550	16	C	T	0.2326	-0.06067	0.005213	2.637e-31	LDL
24		rs62074014	17	A	G	0.648	-0.02651	0.004469	2.989e-09	-
25		rs3786247	18	T	G	0.4604	0.04427	0.00389	5.266e-30	-
26		rs56668103	20	T	C	0.7229	0.02571	0.004367	3.91e-09	LDL
27		rs2179853	1	A	C	0.811	-0.036	0.005	7.959e-13	-
28		rs116903229	1	G	A	0.024	0.075	0.013	3.338e-09	-
29		rs12566041	1	C	T	0.025	0.11	0.013	3.698e-18	-
30		rs2337901	2	C	T	0.744	-0.039	0.004	1.114e-18	LDL
31		rs2950835	2	A	G	0.407	-0.036	0.004	7.613e-16	-
32		rs4149297	9	A	G	0.106	-0.047	0.006	1.529e-13	-
33		rs10846742	12	G	A	0.332	-0.024	0.004	1.365e-08	-
34		rs7298751	12	G	A	0.701	-0.025	0.004	1.104e-08	-
35		rs8024755	15	G	A	0.362	-0.034	0.004	4.213e-17	-
36		rs4939886	18	A	G	0.774	0.02693	0.004681	8.738e-09	-
37		rs737337	19	T	C	0.266	-0.04973	0.004405	1.483e-29	LDL
38		rs4803766	19	G	A	0.407	0.028	0.003958	1.499e-12	-
1	HDL-C (44 SNPs)	rs6685271	1	C	A	0.664	-0.0387	0.006028	1.369e-10	-
2		rs28366301	6	G	A	0.337	0.03687	0.005664	7.579e-11	-
3		rs7778167	7	G	A	0.1093	0.05556	0.008285	1.992e-11	-
4		rs7847628	9	A	G	0.412	-0.03203	0.005671	1.62e-08	-
5		rs4917630	10	G	A	0.366	-0.03894	0.005432	7.564e-13	-
6		rs235314	21	C	T	0.405	-0.03324	0.00529	3.303e-10	-
7		rs2144300	1	C	T	0.1881	0.03663	0.006685	4.25e-08	TG
8		rs1358980	6	C	T	0.536	-0.0313	0.005261	2.69e-09	-
9		rs1026422	7	G	A	0.4477	0.03266	0.005247	4.839e-10	-
10		rs325	8	T	C	0.126	0.1483	0.007858	2.09e-79	-
11		rs3808447	8	G	A	0.701	0.04848	0.006163	3.641e-15	-
12		rs1883025	9	C	T	0.281	-0.1081	0.00585	3.026e-76	-
13		rs3741297	11	C	T	0.069	-0.2579	0.00965	2.523e-157	-
14		rs79105258	12	C	A	0.25	-0.1239	0.006523	1.687e-80	LDL BS SBP DBP
15		rs76213020	14	A	C	0.135	0.04521	0.00793	1.194e-08	-
16		rs2070895	15	G	A	0.512	0.1322	0.005235	1.125e-140	-
17		rs56156922	16	T	C	0.2173	0.2656	0.006444	2.182e-371	TG TC
18		rs56303487	16	C	T	0.142	0.06921	0.007719	3.091e-19	-
19		rs2925979	16	T	C	0.664	0.03966	0.00553	7.396e-13	-
20		rs11082764	18	A	G	0.4604	0.07838	0.005219	5.633e-51	-
21		rs429358	19	T	C	0.102	-0.08948	0.00879	2.426e-24	-
22		rs76083992	20	C	T	0.061	-0.08508	0.01123	3.534e-14	TG
23		rs7445	22	C	T	0.469	-0.04087	0.0053	1.253e-14	-
24		rs143722364	7	T	C	0.048	0.1315	0.01415	1.455e-20	-
25		rs6421418	8	G	A	0.6215	-0.03834	0.005374	9.715e-13	TG
26		rs2230808	9	T	C	0.611	0.04999	0.005351	9.307e-21	-
27		rs10761089	9	G	A	0.794	0.03859	0.006435	2.012e-09	-
28		rs60711290	10	G	T	0.257	0.03519	0.005916	2.724e-09	-
29		rs10793129	11	G	A	0.279	-0.03438	0.00614	2.145e-08	-
30		rs4938293	11	C	T	0.4503	-0.03313	0.005666	5.023e-09	TG
31		rs7350481	11	T	C	0.714	0.09017	0.005842	9.627e-54	-
32		rs72645461	11	A	G	0.357	0.0305	0.005476	2.545e-08	-
33		rs12321904	12	G	T	0.228	0.04542	0.006238	3.307e-13	-
34		rs12297526	12	A	G	0.865	-0.04446	0.007814	1.274e-08	-
35		rs4765613	12	T	C	0.471	-0.0328	0.005433	1.562e-09	-
36		rs36075572	15	T	C	0.36897	0.03118	0.005535	1.771e-08	-
37		rs56141372	15	G	A	0.193	0.04436	0.006585	1.616e-11	-
38		rs12917140	15	A	C	0.16623	0.06772	0.008959	4.06e-14	-
39		rs7165077	15	C	T	0.3442	-0.1001	0.005503	5.597e-74	TG
40		rs149907603	16	T	C	0.0111	0.1573	0.02502	3.226e-10	-
41		rs7196503	16	C	T	0.243	0.03727	0.00667	2.311e-08	-
42		rs4567697	16	T	G	0.423	-0.05274	0.005704	2.305e-20	-
43		rs72654473	19	C	A	0.042	0.08435	0.01355	4.878e-10	-
44		rs112784534	19	G	T	0.462	0.04164	0.006052	5.976e-12	-
1	LDL-C (25 SNPs)	rs17145738	7	C	T	0.102	0.04998	0.008538	4.828e-09	-
2		rs41280378	10	T	G	0.244	-0.04845	0.006252	9.185e-15	-
3		rs75061399	12	G	A	0.249	0.03396	0.006221	4.8e-08	-
4		rs56903760	15	C	T	0.269	0.0334	0.005917	1.65e-08	-
5		rs3093679	17	G	A	0.1565	-0.04275	0.00712	1.921e-09	-
6		rs660240	1	T	C	0.928	0.1122	0.01013	1.786e-28	-
7		rs553427	1	C	T	0.715	0.03482	0.005757	1.463e-09	-
8		rs75352129	2	C	T	0.0522	0.2101	0.01298	5.635e-59	TC
9		rs3846661	5	A	G	0.529	0.06316	0.005451	4.701e-31	-
10		rs6882076	5	T	C	0.827	0.04276	0.007473	1.054e-08	-
11		rs28537499	7	A	C	0.393	-0.03394	0.005325	1.836e-10	-
12		rs75214121	8	C	T	0.279	-0.03326	0.005784	8.879e-09	-
13		rs2001846	8	T	C	0.567	-0.03046	0.005245	6.342e-09	-
14		rs9411378	9	C	A	0.2562	0.05624	0.006199	1.158e-19	TC
15		rs79105258	12	C	A	0.25	0.05977	0.00648	2.843e-20	HDL BS SBP DBP
16		rs77303550	16	C	T	0.2326	-0.05635	0.00698	6.852e-16	TC
17		rs56668103	20	T	C	0.7229	0.03384	0.00585	7.275e-09	TC
18		rs7523141	1	C	T	0.711	0.06155	0.00592	2.552e-25	-
19		rs79901333	1	A	G	0.185	0.04827	0.006763	9.516e-13	-
20		rs149726725	1	A	G	0.026	0.1793	0.01705	7.113e-26	-
21		rs2337901	2	C	T	0.744	-0.05166	0.005941	3.432e-18	TC
22		rs219558	2	G	T	0.21	0.04785	0.006992	7.76e-12	-
23		rs113932726	11	C	T	0.069	-0.0546	0.00968	1.695e-08	-
24		rs737337	19	T	C	0.2662	-0.03363	0.005887	1.108e-08	TC
25		rs62117161	19	A	G	0.132	0.04745	0.007993	2.927e-09	-
1	TG (26 SNPs)	rs2114273	1	T	C	0.616	0.02806	0.004532	5.946e-10	-
2		rs2679617	15	A	G	0.2648	-0.02709	0.004853	2.379e-08	-
3		rs2278426	19	C	T	0.266	-0.03571	0.004841	1.62e-13	-
4		rs2144300	1	C	T	0.188	-0.02985	0.005447	4.234e-08	HDL
5		rs1260326	2	T	C	0.441	-0.08881	0.004306	1.691e-94	BS
6		rs3752442	4	A	G	0.43	-0.03353	0.004349	1.27e-14	-
7		rs35469118	4	C	T	0.362	0.03525	0.004548	9.037e-15	-
8		rs2146324	6	A	C	0.889	0.04857	0.007541	1.188e-10	-
9		rs4389834	7	G	A	0.498	0.02606	0.004361	2.281e-09	-
10		rs12531645	7	G	A	0.102	-0.1056	0.007161	3.227e-49	-
11		rs1059611	8	T	C	0.1266	-0.1698	0.006413	1.486e-154	-
12		rs2954021	8	A	G	0.553	-0.05782	0.004265	7.426e-42	-
13		rs174551	11	T	C	0.392	0.03515	0.004527	8.146e-15	-
14		rs651821	11	C	T	0.65	-0.2208	0.004448	1.069e-537	-
15		rs1800588	15	C	T	0.506	0.06402	0.004265	6.218e-51	TC
16		rs56156922	16	T	C	0.2173	-0.03734	0.005271	1.41e-12	HDL TC
17		rs58542926	19	C	T	0.078	-0.06384	0.008566	9.097e-14	-
18		rs75627662	19	C	T	0.118	0.09071	0.006682	5.648e-42	-
19		rs76083992	20	C	T	0.061	0.0704	0.009139	1.328e-14	HDL
20		rs4665709	2	G	A	0.08711	0.05058	0.007559	2.201e-11	-
21		rs1041983	8	C	T	0.291	-0.02571	0.00469	4.239e-08	-
22		rs6421418	8	G	A	0.6215	0.03516	0.004388	1.112e-15	HDL
23		rs148910068	11	C	T	0.041	-0.1461	0.01079	8.694e-42	-
24		rs10892147	11	T	C	0.141	0.03618	0.006104	3.065e-09	-
25		rs4938293	11	C	T	0.4503	0.0507	0.004622	5.337e-28	HDL
26		rs7165077	15	C	T	0.3442	-0.03645	0.004488	4.547e-16	HDL
1	BS (13 SNPs)	rs3765467	6	G	A	0.1841	-0.03683	0.005965	6.622e-10	-
2		rs60808706	11	G	A	0.3929	-0.05117	0.004754	5.104e-27	-
3		rs79105258	12	C	A	0.25	-0.03723	0.005789	1.272e-10	HDL LDL, SBP, DBP
4		rs1260326	2	T	C	0.441	0.03854	0.004685	1.943e-16	TG
5		rs12053049	2	T	C	0.3772	0.06091	0.004772	2.57e-37	-
6		rs11924032	3	G	A	0.197	-0.05029	0.00579	3.745e-18	-
7		rs9358356	6	T	C	0.425	0.03576	0.004803	9.758e-14	-
8		rs6975024	7	T	C	0.179	0.04897	0.006064	6.698e-16	-
9		rs13266634	8	C	T	0.407	-0.0423	0.004685	1.746e-19	-
10		rs10965246	9	T	C	0.435	-0.04248	0.005166	1.994e-16	-
11		rs4581570	13	T	C	0.424	0.03311	0.005412	9.452e-10	-
12		rs17168486	7	C	T	0.398	0.02961	0.004753	4.679e-10	-
13		rs1203924	30	G	A	0.767	0.04044	0.005481	1.617e-13	-
1	SBP (17 SNPs)	rs9814480	3	C	T	0.1238	0.04209	0.005778	3.234e-13	-
2		rs1451538	15	T	C	0.937	0.04382	0.007887	2.76e-08	-
3		rs8098380	18	A	C	0.442	-0.02591	0.003938	4.755e-11	DBP
4		rs880315	1	T	C	0.681	0.03499	0.004063	7.081e-18	DBP
5		rs3790604	1	C	A	0.295	0.03042	0.00429	1.343e-12	-
6		rs10184428	2	C	A	0.568	0.02661	0.003998	2.805e-11	-
7		rs4462906	3	T	G	0.286	0.03521	0.00494	1.016e-12	-
8		rs1177765	5	T	C	0.5951	0.02293	0.003927	5.218e-09	-
9		rs4722675	7	A	G	0.615	0.02571	0.003962	8.549e-11	-
10		rs62525059	8	G	A	0.3642	-0.02741	0.003945	3.727e-12	-
11		rs112913898	10	G	A	0.259	-0.03919	0.004798	3.123e-16	-
12		rs569550	11	T	G	0.753	0.02693	0.004762	1.565e-08	-
13		rs6590811	11	C	T	0.451	0.02634	0.003852	7.96e-12	-
14		rs1401982	12	G	A	0.618	0.0395	0.003925	8.07e-24	DBP
15		rs79105258	12	C	A	0.25	-0.06463	0.004732	1.798e-42	HDL LDL BS SBP
16		rs6031431	20	A	G	0.318	0.02443	0.004103	2.612e-09	-
17		rs6490002	12	G	A	0.338	-0.02744	0.004397	4.327e-10	DBP
1	DBP (12 SNPs)	rs72806698	2	C	T	0.0667	0.05354	0.007766	5.418e-12	-
2		rs11191871	10	A	G	0.0796	0.03938	0.007015	1.988e-08	-
3		rs8098380	18	A	C	0.442	-0.02425	0.003939	7.449e-10	SBP
4		rs880315	1	T	C	0.681	0.02794	0.004064	6.25e-12	SBP
5		rs10776752	1	G	T	0.299	0.02534	0.004285	3.362e-09	-
6		rs1105956	6	G	A	0.442	0.02304	0.00395	5.467e-09	-
7		rs6590816	11	G	A	0.405	0.02354	0.003865	1.127e-09	-
8		rs1401982	12	G	A	0.618	0.02685	0.003926	8.002e-12	SBP
9		rs79105258	12	C	A	0.25	-0.062	0.004733	3.299e-39	HDL LDL BS SBP
10		rs75746498	19	G	T	0.2481	0.02698	0.00469	8.814e-09	-
11		rs1407040	20	C	T	0.726	-0.02473	0.004246	5.756e-09	-
12		rs6490002	12	G	A	0.338	-0.02606	0.004398	3.108e-09	SBP
Beta is the estimated effect size. SNP, single nucleotide polymorphism; MR, mendelian randomization; BS, blood sugar; SBP, systolic blood pressure; DBP, diastolic blood pressure; TC, total cholesterol; TG, triglyceride; LDL−C, low−density−lipoprotein cholesterol; HDL−C, high−density−lipoprotein cholesterol; Chr, chromosome; REF, reference allele; ALT, alternative allele; EAF, effect allele freque…

## Sheet: Table S2
Table S2. The characteristics of SNPs used for MR analyses in Japanese (After exclusion)
No.	Trait	SNP	Chr.	REF	ALT	EAF	Beta	SE	P value
1	TC (30 SNPs)	rs12713468	2	G	A	0.23	-0.02551	0.004669	4.678e-08
2		rs55935382	7	C	A	0.4336	0.02268	0.003928	7.728e-09
3		rs78295286	10	G	T	0.0892	-0.04575	0.007686	2.639e-09
4		rs45576433	1	A	G	0.1294	-0.0619	0.006188	1.46e-23
5		rs646776	1	C	T	0.928	0.08159	0.007572	4.53e-27
6		rs557933	1	A	C	0.71	0.02899	0.004321	1.964e-11
7		rs58143210	4	C	T	0.394	-0.02242	0.004038	2.826e-08
8		rs11748027	5	C	T	0.546	0.05115	0.004073	3.494e-36
9		rs11745603	5	C	T	0.819	0.04524	0.005539	3.167e-16
10		rs6970673	7	C	T	0.3924	-0.02274	0.003982	1.118e-08
11		rs116961202	8	A	G	0.281	-0.0377	0.004353	4.625e-18
12		rs2737252	8	G	A	0.271	-0.02657	0.00439	1.432e-09
13		rs6982502	8	C	T	0.566	-0.03211	0.003904	1.947e-16
14		rs2575876	9	G	A	0.274	-0.05618	0.004351	3.83e-38
15		rs57594838	10	T	G	0.284	-0.02677	0.004324	5.935e-10
16		rs97384	11	T	C	0.6	0.03637	0.004383	1.058e-16
17		rs75542613	11	G	A	0.068	-0.06857	0.008708	3.399e-15
18		rs2243616	12	G	T	0.493	-0.02495	0.004022	5.502e-10
19		rs62074014	17	A	G	0.648	-0.02651	0.004469	2.989e-09
20		rs3786247	18	T	G	0.4604	0.04427	0.00389	5.266e-30
21		rs2179853	1	A	C	0.811	-0.036	0.005	7.959e-13
22		rs116903229	1	G	A	0.024	0.075	0.013	3.338e-09
23		rs12566041	1	C	T	0.025	0.11	0.013	3.698e-18
24		rs2950835	2	A	G	0.407	-0.036	0.004	7.613e-16
25		rs4149297	9	A	G	0.106	-0.047	0.006	1.529e-13
26		rs10846742	12	G	A	0.332	-0.024	0.004	1.365e-08
27		rs7298751	12	G	A	0.701	-0.025	0.004	1.104e-08
28		rs8024755	15	G	A	0.362	-0.034	0.004	4.213e-17
29		rs4939886	18	A	G	0.774	0.02693	0.004681	8.738e-09
30		rs4803766	19	G	A	0.407	0.028	0.003958	1.499e-12
1	HDL−C (37 SNPs)	rs6685271	1	C	A	0.664	-0.0387	0.006028	1.369e-10
2		rs28366301	6	G	A	0.337	0.03687	0.005664	7.579e-11
3		rs7778167	7	G	A	0.1093	0.05556	0.008285	1.992e-11
4		rs7847628	9	A	G	0.412	-0.03203	0.005671	1.62e-08
5		rs4917630	10	G	A	0.366	-0.03894	0.005432	7.564e-13
6		rs235314	21	C	T	0.405	-0.03324	0.00529	3.303e-10
7		rs1358980	6	C	T	0.536	-0.0313	0.005261	2.69e-09
8		rs1026422	7	G	A	0.4477	0.03266	0.005247	4.839e-10
9		rs325	8	T	C	0.126	0.1483	0.007858	2.09e-79
10		rs3808447	8	G	A	0.701	0.04848	0.006163	3.641e-15
11		rs1883025	9	C	T	0.281	-0.1081	0.00585	3.026e-76
12		rs3741297	11	C	T	0.069	-0.2579	0.00965	2.523e-157
13		rs76213020	14	A	C	0.135	0.04521	0.00793	1.194e-08
14		rs2070895	15	G	A	0.512	0.1322	0.005235	1.125e-140
15		rs56303487	16	C	T	0.142	0.06921	0.007719	3.091e-19
16		rs2925979	16	T	C	0.664	0.03966	0.00553	7.396e-13
17		rs11082764	18	A	G	0.4604	0.07838	0.005219	5.633e-51
18		rs429358	19	T	C	0.102	-0.08948	0.00879	2.426e-24
19		rs7445	22	C	T	0.469	-0.04087	0.0053	1.253e-14
20		rs143722364	7	T	C	0.048	0.1315	0.01415	1.455e-20
21		rs2230808	9	T	C	0.611	0.04999	0.005351	9.307e-21
22		rs10761089	9	G	A	0.794	0.03859	0.006435	2.012e-09
23		rs60711290	10	G	T	0.257	0.03519	0.005916	2.724e-09
24		rs10793129	11	G	A	0.279	-0.03438	0.00614	2.145e-08
25		rs7350481	11	T	C	0.714	0.09017	0.005842	9.627e-54
26		rs72645461	11	A	G	0.357	0.0305	0.005476	2.545e-08
27		rs12321904	12	G	T	0.228	0.04542	0.006238	3.307e-13
28		rs12297526	12	A	G	0.865	-0.04446	0.007814	1.274e-08
29		rs4765613	12	T	C	0.471	-0.0328	0.005433	1.562e-09
30		rs36075572	15	T	C	0.36897	0.03118	0.005535	1.771e-08
31		rs56141372	15	G	A	0.193	0.04436	0.006585	1.616e-11
32		rs12917140	15	A	C	0.16623	0.06772	0.008959	4.06e-14
33		rs149907603	16	T	C	0.0111	0.1573	0.02502	3.226e-10
34		rs7196503	16	C	T	0.243	0.03727	0.00667	2.311e-08
35		rs4567697	16	T	G	0.423	-0.05274	0.005704	2.305e-20
36		rs72654473	19	C	A	0.042	0.08435	0.01355	4.878e-10
37		rs112784534	19	G	T	0.462	0.04164	0.006052	5.976e-12
1	LDL−C (18 SNPs)	rs17145738	7	C	T	0.102	0.04998	0.008538	4.828e-09
2		rs41280378	10	T	G	0.244	-0.04845	0.006252	9.185e-15
3		rs75061399	12	G	A	0.249	0.03396	0.006221	4.8e-08
4		rs56903760	15	C	T	0.269	0.0334	0.005917	1.65e-08
5		rs3093679	17	G	A	0.1565	-0.04275	0.00712	1.921e-09
6		rs660240	1	T	C	0.928	0.1122	0.01013	1.786e-28
7		rs553427	1	C	T	0.715	0.03482	0.005757	1.463e-09
8		rs3846661	5	A	G	0.529	0.06316	0.005451	4.701e-31
9		rs6882076	5	T	C	0.827	0.04276	0.007473	1.054e-08
10		rs28537499	7	A	C	0.393	-0.03394	0.005325	1.836e-10
11		rs75214121	8	C	T	0.279	-0.03326	0.005784	8.879e-09
12		rs2001846	8	T	C	0.567	-0.03046	0.005245	6.342e-09
13		rs7523141	1	C	T	0.711	0.06155	0.00592	2.552e-25
14		rs79901333	1	A	G	0.185	0.04827	0.006763	9.516e-13
15		rs149726725	1	A	G	0.026	0.1793	0.01705	7.113e-26
16		rs219558	2	G	T	0.21	0.04785	0.006992	7.76e-12
17		rs113932726	11	C	T	0.069	-0.0546	0.00968	1.695e-08
18		rs62117161	19	A	G	0.132	0.04745	0.007993	2.927e-09
1	TG (18 SNPs)	rs2114273	1	T	C	0.616	0.02806	0.004532	5.946e-10
2		rs2679617	15	A	G	0.2648	-0.02709	0.004853	2.379e-08
3		rs2278426	19	C	T	0.266	-0.03571	0.004841	1.62e-13
4		rs3752442	4	A	G	0.43	-0.03353	0.004349	1.27e-14
5		rs35469118	4	C	T	0.362	0.03525	0.004548	9.037e-15
6		rs2146324	6	A	C	0.889	0.04857	0.007541	1.188e-10
7		rs4389834	7	G	A	0.498	0.02606	0.004361	2.281e-09
8		rs12531645	7	G	A	0.102	-0.1056	0.007161	3.227e-49
9		rs1059611	8	T	C	0.1266	-0.1698	0.006413	1.486e-154
10		rs2954021	8	A	G	0.553	-0.05782	0.004265	7.426e-42
11		rs174551	11	T	C	0.392	0.03515	0.004527	8.146e-15
12		rs651821	11	C	T	0.65	-0.2208	0.004448	1.069e-537
13		rs58542926	19	C	T	0.078	-0.06384	0.008566	9.097e-14
14		rs75627662	19	C	T	0.118	0.09071	0.006682	5.648e-42
15		rs4665709	2	G	A	0.08711	0.05058	0.007559	2.201e-11
16		rs1041983	8	C	T	0.291	-0.02571	0.00469	4.239e-08
17		rs148910068	11	C	T	0.041	-0.1461	0.01079	8.694e-42
18		rs10892147	11	T	C	0.141	0.03618	0.006104	3.065e-09
1	BS (11 SNPs)	rs3765467	6	G	A	0.1841	-0.03683	0.005965	6.622e-10
2		rs60808706	11	G	A	0.3929	-0.05117	0.004754	5.104e-27
3		rs12053049	2	T	C	0.3772	0.06091	0.004772	2.57e-37
4		rs11924032	3	G	A	0.197	-0.05029	0.00579	3.745e-18
5		rs9358356	6	T	C	0.425	0.03576	0.004803	9.758e-14
6		rs6975024	7	T	C	0.179	0.04897	0.006064	6.698e-16
7		rs13266634	8	C	T	0.407	-0.0423	0.004685	1.746e-19
8		rs10965246	9	T	C	0.435	-0.04248	0.005166	1.994e-16
9		rs4581570	13	T	C	0.424	0.03311	0.005412	9.452e-10
10		rs17168486	7	C	T	0.398	0.02961	0.004753	4.679e-10
11		rs1203924	30	G	A	0.767	0.04044	0.005481	1.617e-13
1	SBP (12 SNPs)	rs9814480	3	C	T	0.1238	0.04209	0.005778	3.234e-13
2		rs1451538	15	T	C	0.937	0.04382	0.007887	2.76e-08
3		rs3790604	1	C	A	0.295	0.03042	0.00429	1.343e-12
4		rs10184428	2	C	A	0.568	0.02661	0.003998	2.805e-11
5		rs4462906	3	T	G	0.286	0.03521	0.00494	1.016e-12
6		rs1177765	5	T	C	0.5951	0.02293	0.003927	5.218e-09
7		rs4722675	7	A	G	0.615	0.02571	0.003962	8.549e-11
8		rs62525059	8	G	A	0.3642	-0.02741	0.003945	3.727e-12
9		rs112913898	10	G	A	0.259	-0.03919	0.004798	3.123e-16
10		rs569550	11	T	G	0.753	0.02693	0.004762	1.565e-08
11		rs6590811	11	C	T	0.451	0.02634	0.003852	7.96e-12
12		rs6031431	20	A	G	0.318	0.02443	0.004103	2.612e-09
1	DBP (7 SNPs)	rs72806698	2	C	T	0.0667	0.05354	0.007766	5.418e-12
2		rs11191871	10	A	G	0.0796	0.03938	0.007015	1.988e-08
3		rs10776752	1	G	T	0.299	0.02534	0.004285	3.362e-09
4		rs1105956	6	G	A	0.442	0.02304	0.00395	5.467e-09
5		rs6590816	11	G	A	0.405	0.02354	0.003865	1.127e-09
6		rs75746498	19	G	T	0.2481	0.02698	0.00469	8.814e-09
7		rs1407040	20	C	T	0.726	-0.02473	0.004246	5.756e-09
Beta is the estimated effect size. SNP, single nucleotide polymorphism; MR, mendelian randomization; BS, blood sugar; SBP, systolic blood pressure; DBP, diastolic blood pressure; TC, total cholesterol; TG, triglyceride; LDL−C, low−density−lipoprotein cholesterol; HDL−C, high−density−lipoprotein cholesterol; Chr, chromosome; REF, reference allele; ALT, alternative allele; EAF, effect allele freque…

## Sheet: Table S3
Table S3. Horizontal pleiotropy and heterogeneity tests of seven metabolic traits and IS in Japanese
Exposure	SNP(N)	Sample size	R2 (%)	F-statistic	Intercept	Pa	Cochran’s Q	Q_df	Pb	Detectable effect size
BS	11	303200	0.882	245.265	0.0196156	0.388513	13.6004	10	0.192014	1.197
SBP	12	282920	0.423	100.148	0.0283416	0.500189	44.3947	11	6.19748e-06	1.3
DBP	7	280711	0.2	80.3616	-0.0537038	0.293429	31.7301	6	1.83806e-05	1.44
TC	30	338359	1.503	172.089	-0.00237021	0.738178	25.882	29	0.631787	1.144
TG	18	315651	4.09	747.77	0.00692402	0.181627	12.1811	17	0.789051	0.912
LDL−C	18	346651	1.436	280.564	<0.001	0.989	8.099	17	0.964	1.145
HDL−C	37	346669	5.601	555.858	-0.00503144	0.268957	41.6379	36	0.238758	0.928
Pa is the value of P for MR−Egger intercept. Pb is the value of P for heterogeneity tests by performing inverse-variance weighted method. Detectable effect size is the minimally (for Beta > 0) or maximally (for Beta < 0) detectable effect size that can be detected under 80% power. MR, Mendelian randomization; IS, ischemic stroke; BS, blood sugar; SBP, systolic blood pressure; DBP, diastolic blood…

## Sheet: Table S4
Table S4. MR results for seven metabolic traits on IS in Japanese (Before exclusion)
Exposure	Method	SNP (N)	OR (95%CI)	Beta (SE)	P
BS	IVW	13	1.148 (0.806 - 1.636)	0.138 (0.181)	0.445
	WM	13	1.024 (0.824 - 1.273)	0.024 (0.111)	0.828
	PWM	13	1.009 (0.815 - 1.249)	0.009 (0.109)	0.934
	MR-Egger	13	0.481 (0.080 - 2.878)	-0.731 (0.912)	0.44
SBP	IVW	17	2.424 (1.656 - 3.549)	0.886 (0.194)	5.237e-06
	WM	17	3.184 (2.311 - 4.386)	1.158 (0.163)	1.399e-12
	PWM	17	3.500 (2.580 - 4.746)	1.252 (0.156)	8.094e-16
	MR-Egger	17	5.304 (1.450 - 19.400)	1.668 (0.662)	0.02348
DBP	IVW	12	2.908 (1.706 - 4.956)	1.067 (0.272)	8.728e-05
	WM	12	3.978 (2.724 - 5.807)	1.381 (0.193)	8.668e-13
	PWM	12	4.692 (3.130 - 7.036)	1.546 (0.207)	7.521e-14
	MR-Egger	12	9.793 (2.396 - 40.021)	2.282 (0.718)	0.009872
TC	IVW	38	1.005 (0.903 - 1.118)	0.005 (0.054)	0.928
	WM	38	0.986 (0.844 - 1.152)	-0.014 (0.079)	0.862
	PWM	38	0.986 (0.850 - 1.144)	-0.014 (0.078)	0.855
	MR-Egger	38	0.937 (0.711 - 1.234)	-0.065 (0.141)	0.645
TG	IVW	26	1.024(0.953 - 1.100)	0.024 (0.037)	0.522
	WM	26	0.981 (0.889 - 1.083)	-0.019 (0.050)	0.702
	PWM	26	0.981 (0.891 - 1.079)	-0.020 (0.049)	0.686
	MR-Egger	26	0.922 (0.823 - 1.033)	-0.081 (0.058)	0.177
LDL−C	IVW	25	0.921 (0.782 - 1.084)	-0.082 (0.083)	0.324
	WM	25	0.984 (0.852 - 1.137)	-0.016 (0.074)	0.83
	PWM	25	0.985 (0.847 - 1.144)	-0.015 (0.076)	0.839
	MR-Egger	25	0.826 (0.570 - 1.199)	-0.191 (0.190)	0.326
HDL−C	IVW	44	0.997 (0.919 - 1.081)	-0.003 (0.041)	0.947
	WM	44	0.943 (0.876 - 1.017)	-0.058 (0.038)	0.129
	PWM	44	0.940 (0.866 - 1.020)	-0.062 (0.041)	0.135
	MR-Egger	44	1.059 (0.926 - 1.210)	0.057 (0.068)	0.408
Beta is the estimated effect size. MR, Mendelian randomization; IS, ischemic stroke; BS, blood sugar; SBP, systolic blood pressure; DBP, diastolic blood pressure; TC, total cholesterol; TG, triglyceride; LDL−C, low−density−lipoprotein cholesterol; HDL−C, high−density−lipoprotein cholesterol; SNP, single−nucleotide polymorphism; OR, odds ratio; CI, confidence intervals; SE, standard error; IVW: in…

## Sheet: Table S5
Table S5. MR−RAPS results for seven metabolic traits on IS in Japanese (Before exclusion)
Threshold	Exposure	SNP (N)	OR (95%CI)	Beta (SE)	P
5e-06	BS	24	1.007 (0.867 - 1.169)	0.007 (0.076)	0.929
	TC	64	1.002 (0.906 - 1.108)	0.002 (0.051)	0.965
	TG	50	1.024 (0.954 - 1.099)	0.024 (0.036)	0.511
	LDL	43	0.969 (0.878 - 1.070)	-0.031 (0.051)	0.534
	HDL	64	0.962 (0.912 - 1.015)	-0.038 (0.027)	0.16
1e-06	BS	20	1.047 (0.897 - 2.793)	0.046 (0.079)	0.561
	TC	49	1.019 (0.917 - 1.133)	0.019 (0.054)	0.722
	TG	31	1.018 (0.946 - 1.096)	0.018 (0.037)	0.63
	LDL	31	0.960 (0.864 - 1.066)	-0.041 (0.054)	0.443
	HDL	52	0.966 (0.915 - 1.020)	-0.035 (0.028)	0.214
5e-08	BS	13	1.021 (0.862 - 1.210)	0.021 (0.086)	0.808
	TC	38	1.000 (0.895 - 1.117)	-5.869E-05 (0.056)	0.999
	TG	26	1.022 (0.949 - 1.101)	0.022 (0.038)	0.569
	LDL	25	0.981 (0.879 - 1.096)	-0.019 (0.056)	0.738
	HDL	44	0.964 (0.913 - 1.019)	-0.036 (0.028)	0.199
Beta is the estimated effect size. MR, Mendelian randomization; MR−RAPS: MR−Robust Adjusted Profile Score; IS, ischemic stroke; BS, blood sugar; TC, total cholesterol; TG, triglyceride; LDL−C, low−density−lipoprotein cholesterol; HDL−C, high−density−lipoprotein cholesterol; SNP, single−nucleotide polymorphism; OR, odds ratio; CI, confidence intervals; SE, standard error.

## Sheet: Table S6
Table S6. Multivariable results for five metabolic traits on risk of IS
Exposure	IVW		MR−Egger		Median method
	OR (95% CI)	P	OR (95% CI)	P	OR (95% CI)	P
BG	1.078 (0.923 - 1.258)	0.344	1.229 (1.014 - 1.489)	0.35	1.024 (0.859 - 1.222)	0.794
SBP	1.761 (1.085 - 2.858)	0.022*	1.690 (1.046 - 2.732)	0.032*	2.002 (1.283 - 3.123)	0.002*
DBP	1.608 (0.925 - 2.795)	0.093	1.677 (0.969 - 2.903)	0.065	1.689 (1.020 - 2.795)	0.041*
LDL−C	1.048 (0.973 - 1.129)	0.216	1.040 (0.965 - 1.120)	0.294	1.049 (0.953 - 1.155)	0.322
HDL−C	0.996 (0.950 - 1.044)	0.871	0.993 (0.947 - 1.041)	0.779	0.987 (0.929 - 1.049)	0.68
* Random−effect model was uesd in multivariable IVW analysis for the existence of heterogeneity (P < 0.05). IVW, inverse−variance weighted; IS, ischemic stroke; BG, blood glucose; SBP, systolic blood pressure; DBP, diastolic blood pressure; LDL−C, low−density−lipoprotein cholesterol; HDL−C, high−density−lipoprotein cholesterol; SNP, single−nucleotide polymorphism; OR, odds ratio; CI, Confidence i…

## Sheet: Table S7
Table S7. Multivariable results for four metabolic traits on risk of IS
Exposure	IVW		MR−Egger		Median method
	OR (95% CI)	P	OR (95% CI)	P	OR (95% CI)	P
TC	0.949 (0.570 - 1.580)	0.842	1.200 (0.715 - 2.013)	0.49	0.809 (0.556 - 1.176)	0.267
TG	1.052 (0.845 - 1.311)	0.652	1.039 (0.839 - 1.286)	0.729	1.121 (0.952 - 1.319)	0.17
LDL−C	1.023 (0.687 - 1.523)	0.908	0.959 (0.787 - 1.169)	0.834	1.189 (0.884 - 1.598)	0.252
HDL−C	1.035 (0.844 - 1.269)	0.741	1.022 (0.839 - 1.246)	0.831	1.104 (0.909 - 1.340)	0.221
* Random−effect model was uesd in multivariable IVW analysis for the existence of heterogeneity (P < 0.05). IVW, inverse−variance weighted; IS, ischemic stroke;TC, total cholesterol; TG, triglyceride; LDL−C, low−density−lipoprotein cholesterol; HDL−C, high−density−lipoprotein cholesterol; SNP, single−nucleotide polymorphism; OR, odds ratio; CI, Confidence interval.

## Sheet: Table S8
Table S8. MR results for seven metabolic traits on IS in Europeans
Exposure	Method	SNP (N)	OR (95%CI)	Beta (SE)	P
BS	IVW	39	1.072 (0.954 - 1.204)	0.070 (0.059)	0.241
	WM	39	0.966 (0.863 - 1.081)	-0.035 (0.057)	0.545
	PWM	39	0.966 (0.863 - 1.080)	-0.035 (0.057)	0.543
	MR−Egger	39	0.924 (0.800 - 1.068)	-0.079 (0.074)	0.291
SBP	IVW	398	1.036 (1.030 - 1.041)	0.035 (0.002)	8.71229e-43
	WM	398	1.037 (1.031 - 1.044)	0.037 (0.003)	4.5155e-29
	PWM	398	1.038 (1.031 - 1.045)	0.038 (0.003)	7.34084e-29
	MR−Egger	398	1.047 (1.033 - 1.061)	0.046 (0.007)	2.90396e-11
DBP	IVW	393	1.052 (1.043 - 1.061)	0.050 (0.004)	6.29559e-31
	WM	393	1.054 (1.042 - 1.066)	0.053 (0.006)	1.42378e-19
	PWM	393	1.053 (1.041 - 1.065)	0.051 (0.006)	2.95132e-19
	MR−Egger	393	1.071 (1.049 - 1.095)	0.069 (0.011)	5.95282e-10
TC	IVW	80	1.118 (1.032 - 1.211)	0.112 (0.041)	0.00629157
	WM	80	1.135 (1.035 - 1.245)	0.127 (0.047)	0.00720086
	PWM	80	1.130 (1.033 - 1.237)	0.123 (0.046)	0.00758544
	MR−Egger	80	1.242 (1.094 - 1.409)	0.217 (0.064)	0.00120904
TG	IVW	53	1.015 (0.945 - 1.091)	0.015 (0.037)	0.678327
	WM	53	1.005 (0.912 - 1.107)	0.005 (0.049)	0.923179
	PWM	53	1.006 (0.917 -1.103)	0.006 (0.047)	0.901363
	MR−Egger	53	0.948 (0.843 - 1.066)	-0.053 (0.060)	0.376586
LDL−C	IVW	72	1.101 (1.026 - 1.181)	0.096 (0.036)	0.00777927
	WM	72	1.083 (1.018 - 1.152)	0.080 (0.032)	0.0119553
	PWM	72	1.079 (1.015 - 1.148)	0.076 (0.032)	0.015353
	MR−Egger	72	1.157 (1.053 - 1.271)	0.146 (0.048)	0.00336066
HDL−C	IVW	84	0.965 (0.903 - 1.030)	-0.036 (0.033)	0.280694
	WM	84	1.027 (0.946 - 1.115)	0.027 (0.042)	0.523109
	PWM	84	1.027 (0.947 - 1.113)	0.027 (0.041)	0.5172
	MR−Egger	84	1.105 (1.000 -1.222)	0.100 (0.051)	0.053656
Beta is the estimated effect size. MR, Mendelian randomization; IS, ischemic stroke; BS, blood sugar; SBP, systolic blood pressure; DBP, diastolic blood pressure; TC, total cholesterol; TG, triglyceride; LDL−C, low−density−lipoprotein cholesterol; HDL−C, high−density−lipoprotein cholesterol; SNP, single−nucleotide polymorphism; OR, odds ratio; CI, confidence intervals; SE, standard error; IVW: in…

## Sheet: Table S9
Table S9. MR−RAPS results for seven metabolic traits on IS in Europeans (Before exclusion).
Threshold	Exposure	SNP (N)	OR (95%CI)	Beta (SE)	P
1e-05	BS	86	1.041 (0.961 – 1.128)	0.040 (0.041)	0.325
	TG	105	1.024 (0.962 - 1.089)	0.024 (0.032)	0.456
5e-08	BS	39	1.043 (0.950 - 1.146)	0.042 (0.048)	0.375
	TG	53	1.012 (0.947 - 1.081)	0.012 (0.034)	0.732
Beta is the estimated effect size. MR, Mendelian randomization; MR−RAPS: MR−Robust Adjusted Profile Score; IS, ischemic stroke; BS, blood sugar; TC, total cholesterol; TG, triglyceride; LDL−C, low−density−lipoprotein cholesterol; HDL−C, high−density−lipoprotein cholesterol; SNP, single−nucleotide polymorphism; OR, odds ratio; CI, confidence intervals; SE, standard error.

## Sheet: Table S10
Table S10. CAUSE results for metabolic traits on IS in Europeans.
Exposure	SNP (N)	Model 1	Model 2	ΔELPD	SE of ΔELPD	Z	P
BS	1149	null	sharing	0.493	0.138	3.573	1
	1149	null	causal	1.329	0.366	3.631	1
	1149	sharing	causal	0.836	0.318	2.642	1
SBP	4038	null	sharing	-89.905	12.507	-7.188	3.3e-13
	4038	null	causal	-95.108	13.442	-7.076	7.4e-13
	4038	sharing	causal	-5.203	1.536	-3.386	0.00035
DBP	4051	null	sharing	-70.448	11.241	-6.267	1.8e-10
	4051	null	causal	-74.321	21.144	-6.12	4.7e-10
	4051	sharing	causal	-3.872	1.637	-2.366	0.009
TC	944	null	sharing	0.272	0.711	0.383	0.65
	944	null	causal	0.812	1.144	0.71	0.76
	944	sharing	causal	0.54	0.67	0.805	0.79
TG	1013	null	sharing	0.489	0.409	1.197	0.88
	1013	null	causal	1.317	0.589	2.237	0.99
	1013	sharing	causal	0.828	0.243	3.412	1
LDL−C	861	null	sharing	0.272	0.413	0.657	0.74
	861	null	causal	0.002	1.432	0.001	0.5
	861	sharing	causal	-0.269	1.102	-0.245	0.4
HDL−C	1081	null	sharing	-1.88	1.513	-1.242	0.11
	1081	null	causal	-2.678	3.138	-0.853	0.2
	1081	sharing	causal	-0.798	2.163	-0.369	0.36
N is the number of variants used for estimating CAUSE posteriors. ΔELPD = ELPDC-ELPDS. When ΔELPD is negative, Model 2 is a better fit. CAUSE, causal analysis using summary effect; ELPD, expected log pointwise posterior density;MR, Mendelian randomization; IS, ischemic stroke; BS, blood sugar; SBP, systolic blood pressure; DBP, diastolic blood pressure; TC, total cholesterol; TG, triglyceride; LD…

[truncated: 3 more sheets: Table S11, Table S12, Table S13]
